# Supplementary material for: COVID-19 HEART unveiling as atrial fibrillation: pathophysiology, management and future directions for research
Source: Egypt Heart J. 2023 Apr 30;75:36. doi: 10.1186/s43044-023-00359-0 (PMC10149046; doi:10.1186/s43044-023-00359-0)
Supplement: Supplementary file 1 — Additional file 1. Drug-drug interactions in the management of Atrial fibrillation encountered in COVID-19 patients. [file 43044_2023_359_MOESM1_ESM.xlsx]

## Sheet: Sheet1
		COVID19 Medications
Antiarrhythmic Medications Classes	Antiarrhythmic Medications	Hydroxychloroquine Sulfate	Azithromycin	Prednisone	IL-6 inhibitors - tocilizumab	IL-6 inhibitors - sarilumab	DOAC - dabigatran	DOAC - rivaroxaban	DOAC - apixaban	Warfarin - Vitamin K antagonist	Heparin
Class IA drugs	quinidine	Serious - Increases QT interval	Monitor Closely - increase QT interval	Serious - increases the effect of prednisone by P-glycoprotein (MDR1) efflux transporter, prednisone will decrease effect of quinidine by affecting hepatic/intestinal enzyme CYP3A4 metabolism	No Interactions	Monitor Closely - inhibitory effect leading to decreased drug concentrations	Monitor Closely - P-glycoprotein (MDR1) efflux transporter effected. Atrial fibrillation: Avoid coadministering dabigatran with P-gp inhibitors if CrCl <30 mL/min.	Monitor closely - affects hepatic/intestinal enzyme CYP3A4 metabolism, may increase risk of bleeding	Serious - affects hepatic/intestinal enzyme CYP3A4 metabolism	Monitor Closely - increase the effect of warfarin by decreasing metabolism	Minor - increases effects of heparin by decreasing metabolism
	procainamide	Serious - Increases procainamide toxicity by QT interval	Monitor Closely - increase QT interval	No Interactions	No Interactions	No Interactions	No Interactions	No Interactions found	No Interactions	No Interactions	No Interactions
	disopyramide	Serious - Increases QT interval	Monitor Closely - increase QT interval	Minor - decrease the effect of disopyramide by affecting hepatic/intestinal enzyme CYP3A4 metabolism	No Interactions	Monitor Closely - inhibitory effect leading to decreased drug concentrations	No Interactions	No Interactions found	No Interactions	No Interactions	No Interactions
Class IC drugs	flecainide	Serious - Increases QT interval	Minor/Significance Unknown - increase QT interval	No Interactions	No Interactions	No Interactions	No Interactions	No Interactions found	No Interactions	No Interactions	No Interactions
	propafenone	Serious - Increases QT interval	Monitor Closely - increase QT interval	Minor - decrease the effect of propafenone by affecting hepatic/intestinal enzyme CYP3A4 metabolism	No Interactions	No Interactions	Monitor Closely - P-glycoprotein (MDR1) efflux transporter effected. Atrial fibrillation: Avoid coadministering dabigatran with P-gp inhibitors if CrCl <30 mL/min.	No Interactions found	No Interactions	No Interactions	Monitor Closely - increases effects of heparin by decreasing metabolism
Class II drugs	carvedilol	No Interactions	No Interactions	No Interactions	No Interactions	No Interactions	Monitor Closely - P-glycoprotein (MDR1) efflux transporter effected. Atrial fibrillation: Avoid coadministering dabigatran with P-gp inhibitors if CrCl <30 mL/min.	No Interactions found	No Interactions	No Interactions	No Interactions
	metoprolol	No Interactions	No Interactions	No Interactions	No Interactions	No Interactions	No Interactions	No Interactions found	No Interactions	No Interactions	No Interactions
	esmolol	No Interactions	No Interactions	No Interactions	No Interactions	No Interactions	No Interactions	No Interactions found	No Interactions	No Interactions	No Interactions
Class III drugs	amiodarone	Serious - Increases QT interval	No Interactions	Monitor Closely - increases the effect of prednisone by P-glycoprotein (MDR1) efflux transporter, prednisone will decrease effect of amiodarone by affecting hepatic/intestinal enzyme CYP3A4 metabolism	No Interactions	No Interactions	Monitor Closely - P-glycoprotein (MDR1) efflux transporter effected. Atrial fibrillation: Avoid coadministering dabigatran with P-gp inhibitors if CrCl <30 mL/min.	Monitor closely - affects hepatic/intestinal enzyme CYP3A4 metabolism, may increase risk of bleeding	No Interactions	Monitor Closely - increases the effect of warfarin by affecting hepatic enzyme CYP2C9/10 metabolism	No Interactions
	sotalol	Serious - Increases QT interval	Monitor Closely - increase QT interval	No Interactions	No Interactions	No Interactions	No Interactions	No Interactions found	No Interactions	No Interactions	No Interactions
	bretylium	No Interactions	No Interactions	No Interactions	No Interactions	No Interactions	No Interactions	No Interactions found	No Interactions	No Interactions	No Interactions
	dofetilide	Serious - Increases QT interval, dofetilide increases toxicity by QTc interval	Serious - Increases QT interval, dofetilide increases toxicity by QTc interval	No Interactions	No Interactions	No Interactions	No Interactions	No Interactions found	No Interactions	No Interactions	No Interactions
	dronedarone	Serious - Increases QT interval, dronedarone increases toxicity by QTc interval	Serious - Contraindicated; Increases QT interval, increase the risk of QT prolongation, cardiac arrhythmias	Serious - increases the effect of prednisone by P-glycoprotein (MDR1) efflux transporter, prednisone will decrease effect of quinidine by affecting hepatic/intestinal enzyme CYP3A4 metabolism, dronedarone increases effect of prednisone by affecting hepatic/intestinal enzyme CYP3A4 metabolism	No Interactions	No Interactions	Monitor Closely - P-glycoprotein (MDR1) efflux transporter effected. Atrial fibrillation: Avoid coadministering dabigatran with P-gp inhibitors if CrCl <30 mL/min.	Monitor closely - affects hepatic/intestinal enzyme CYP3A4 metabolism, may increase risk of bleeding	Monitor Closely - affects hepatic/intestinal enzyme CYP3A4 metabolism, may increase risk of bleeding	Monitor Closely - increases effects of warfarin	No Interactions
	ibutilide	Serious - Increases QT interval	Monitor Closely - increase QT interval	No Interactions	No Interactions	No Interactions	No Interactions	No Interactions found	No Interactions	No Interactions	No Interactions
Class IV drugs	verapamil	No Interactions	Monitor Closely; increased effects of verapamil by P-glycoprotein (MDR1) efflux transporter	Monitor Closely - increases the effect of prednisone by P-glycoprotein (MDR1) efflux transporter, prednisone will decrease effect of verapamil by affecting hepatic/intestinal enzyme CYP3A4 metabolism, verapamil increases effect of prednisone by affecting hepatic/intestinal enzyme CYP3A4 metabolism	No Interactions	No Interactions	Monitor Closely - P-glycoprotein (MDR1) efflux transporter effected. Atrial fibrillation: Avoid coadministering dabigatran with P-gp inhibitors if CrCl <30 mL/min.	Monitor closely - affects hepatic/intestinal enzyme CYP3A4 metabolism, may increase risk of bleeding	Monitor Closely - affects hepatic/intestinal enzyme CYP3A4 metabolism, may increase risk of bleeding	No Interactions	No Interactions
	diltiazem	No Interactions	No Interactions	Monitor Closely - diltiazem increases the effect of prednisone by affecting hepatic/intestinal enzyme CYP3A4 metabolism	No Interactions	No Interactions	No Interactions	Monitor closely - affects hepatic/intestinal enzyme CYP3A4 metabolism, may increase risk of bleeding	Monitor Closely - affects hepatic/intestinal enzyme CYP3A4 metabolism, may increase risk of bleeding	No Interactions	No Interactions
				Serious interactions	Stop, reassess and modify the drug regimen
				Monitor Closely	Caution is advised with close monitoring and periodic follow up
				Minor possibility	Proceed with caution
				No drug interactions noted	Safe to proceed
